# Supplementary material for: Multiscale environmental drivers of human brucellosis transmission in Xinjiang: A spatiotemporal analysis integrating GAM and MaxEnt modeling (2015–2023)
Source: PLoS Negl Trop Dis. 2025 Aug 26;19(8):e0013463. doi: 10.1371/journal.pntd.0013463 (PMC12380332; doi:10.1371/journal.pntd.0013463)
Supplement: S1 Data — (CSV) [file pntd.0013463.s001.csv]

SPECIES	bio10.asc	bio1.asc	bio2.asc	bio3.asc	bio4.asc	bio5.asc	bio19.asc	dem.asc	elev.asc	tmax.asc	fvc.asc	gdp.asc	ndvi.asc	pop.asc	prec.asc	scad.asc	tmin.asc	vapr.asc	bio6.asc	bio7.asc	bio8.asc	bio9.asc	bio11.asc	bio12.asc	bio13.asc	bio14.asc	bio15.asc	bio16.asc	bio17.asc	bio18.asc	wind.asc
bio10.asc	0	0.981016245418204	0.426285557247259	-0.296285601	0.777543525867263	0.996917754328278	-0.084348505	-0.93893429	-0.9411229	0.996917754328278	-0.207517097	0.0420815795054715	-0.163980643	-0.036668943	-0.4958166	0.504649891655349	0.849511496464371	0.851122274025576	0.849511496464371	0.860692722746754	0.991927058885419	0.809806182666502	0.85753412946129	-0.495816601	-0.686319302	-0.100500292	-0.429310568	-0.649039873	-0.098108122	-0.659984864	-0.630641532
bio1.asc	0	0	0.507926813340607	-0.14595434	0.64446569213983	0.982938161155653	-0.175043156	-0.882702085	-0.885329115	0.982938161155653	-0.229124506	0.0321640078920063	-0.183759757	-0.039640859	-0.547498438	0.576375932851725	0.923330869076955	0.843645920252062	0.923330869076955	0.766391162182286	0.979192256167803	0.884891312107124	0.938200226380521	-0.547498438	-0.71376832	-0.188323599	-0.344372009	-0.673866777	-0.186757301	-0.682877117	-0.681775088
bio2.asc	0	0	0	0.665936103831461	0.0339649351974176	0.480088634698455	-0.60580301	-0.185085569	-0.185414711	0.480088634698455	-0.560762669	-0.08142617	-0.535125409	-0.0414092	-0.715755312	0.78556390178368	0.448364064254658	0.147898724138772	0.448364064254658	0.376826783808767	0.463905435622936	0.648501233548284	0.605954644272712	-0.715755312	-0.63147014	-0.609123695	0.395311175142058	-0.636172455	-0.61712506	-0.626095623	-0.311551605
bio3.asc	0	0	0	0	-0.714046004	-0.244977782	-0.615949844	0.527140444230306	0.527093954712946	-0.244977782	-0.379269804	-0.10820955	-0.382586794	-0.017398612	-0.399503527	0.485290618059894	0.0219160105726556	-0.436416262	0.0219160105726556	-0.432757096	-0.249069624	0.190045663048358	0.138687982584698	-0.399503527	-0.168886957	-0.606958645	0.73622420072003	-0.194074867	-0.614419506	-0.175983337	0.0673324429114072
bio4.asc	0	0	0	0	0	0.75913466387083	0.249110514309504	-0.854262199	-0.854610699	0.75913466387083	-0.027186725	0.071676781535665	-0.004092404	-0.018359266	-0.156696901	0.0867766005700148	0.355598813076403	0.683376672754012	0.355598813076403	0.934799681326447	0.747745845117683	0.328502437911933	0.343599229099252	-0.156696901	-0.378880973	0.230944975194208	-0.602431187	-0.354191204	0.234045018995782	-0.369036602	-0.346160361
bio5.asc	0	0	0	0	0	0	-0.108814934	-0.919832788	-0.921958733	1	-0.246977847	0.03454027379858	-0.201379803	-0.038157869	-0.529849769	0.534461974646644	0.851312438637252	0.835681001693618	0.851312438637252	0.864145647460549	0.989513734328209	0.826081639807085	0.867898120227401	-0.529849769	-0.716223346	-0.126683646	-0.405156117	-0.679846043	-0.124131438	-0.691030873	-0.638928924
bio19.asc	0	0	0	0	0	0	0	-0.162468842	-0.160051202	-0.108814934	0.518358672552422	0.0889502000501788	0.508210767352948	0.0600529206750497	0.747094545421871	-0.701896585	-0.214252289	0.174850994628237	-0.214252289	0.0226202738764657	-0.16055082	-0.355608164	-0.321271996	0.747094545523363	0.484710371842272	0.983182248113921	-0.714462942	0.508147918049084	0.992026212742354	0.469309428665846	-0.036013332
dem.asc	0	0	0	0	0	0	0	0	0.998044045357779	-0.919832788	-0.004199375	-0.057812727	-0.038496504	0.0176809786422	0.219380730953887	-0.280769158	-0.729939216	-0.862789083	-0.729939216	-0.845588868	-0.920513096	-0.633734737	-0.705770577	0.21938073126052	0.457198839466386	-0.153366476	0.598608992257838	0.413869934109339	-0.153505091	0.428234584317546	0.556063903706201
elev.asc	0	0	0	0	0	0	0	0	0	-0.921958733	-0.005119328	-0.057809256	-0.039269289	0.0225893441808609	0.222845335508726	-0.283196351	-0.733783479	-0.864877916	-0.733783479	-0.845712465	-0.922701772	-0.637112285	-0.709004697	0.222845335808921	0.461006506107246	-0.150922572	0.598969833183018	0.41759112980759	-0.150931654	0.431954191462981	0.560208656847182
tmax.asc	0	0	0	0	0	0	0	0	0	0	-0.246977847	0.03454027379858	-0.201379803	-0.038157869	-0.529849769	0.534461974646644	0.851312438637252	0.835681001693618	0.851312438637252	0.864145647460549	0.989513734328209	0.826081639807085	0.867898120227401	-0.529849769	-0.716223346	-0.126683646	-0.405156117	-0.679846043	-0.124131438	-0.691030873	-0.638928924
fvc.asc	0	0	0	0	0	0	0	0	0	0	0	0.0940648925150231	0.966488054076263	0.0241339096402948	0.603485879545944	-0.564998696	-0.187562424	0.103285890767052	-0.187562424	-0.229107252	-0.238717928	-0.343899733	-0.276161592	0.603485879510689	0.491436737895105	0.537539707949737	-0.344820677	0.519392446211381	0.531236433082404	0.504673830959553	-0.045194205
gdp.asc	0	0	0	0	0	0	0	0	0	0	0	0	0.0958303508558429	0.151298377194219	0.0456984689282706	-0.056781757	0.0202023303566139	0.0717834537874026	0.0202023303566139	0.0386510899151334	0.0313419728434622	-0.007337361	0.00473167738194739	0.0456984689837534	0.00972818064304911	0.0954444689948539	-0.093620644	0.0168101464523009	0.0934460326285545	0.00931492216928204	-0.017776126
ndvi.asc	0	0	0	0	0	0	0	0	0	0	0	0	0	0.0175725806372349	0.587155756319997	-0.532421047	-0.149103922	0.129843077493926	-0.149103922	-0.195364215	-0.193435709	-0.307801776	-0.233106144	0.587155756320171	0.468564514718821	0.529973786482168	-0.350135006	0.499032474999157	0.521756377039093	0.484223252590249	-0.069352694
pop.asc	0	0	0	0	0	0	0	0	0	0	0	0	0	0	0.0534130567759855	-0.057030998	-0.033357687	-0.015679097	-0.033357687	-0.032131314	-0.041714635	-0.036381113	-0.039085619	0.0534130565671493	0.0430207060227013	0.0588235182861828	-0.024834058	0.0436262056585884	0.0604176288727344	0.0405007009247753	0.011458305038593
prec.asc	0	0	0	0	0	0	0	0	0	0	0	0	0	0	0	-0.808833124	-0.523291794	-0.146168138	-0.523291794	-0.388591558	-0.537828349	-0.661012374	-0.604745838	0.999999999999778	0.925931088106774	0.781929216623402	-0.30095217	0.944863594667794	0.775532673330832	0.929731107565646	0.277950494485742
scad.asc	0	0	0	0	0	0	0	0	0	0	0	0	0	0	0	0	0.575808517872442	0.126904497362356	0.575808517872442	0.345970400239559	0.55012422268477	0.686703667270304	0.674805596258432	-0.808833124	-0.705226779	-0.689439629	0.393979465848787	-0.71051151	-0.700582781	-0.698376041	-0.104795167
tmin.asc	0	0	0	0	0	0	0	0	0	0	0	0	0	0	0	0	0	0.747194479224844	1	0.471627572308446	0.852278691661277	0.90897913691593	0.978904034181789	-0.523291794	-0.663890421	-0.229923464	-0.265564565	-0.624552868	-0.224541207	-0.63325488	-0.675372632
vapr.asc	0	0	0	0	0	0	0	0	0	0	0	0	0	0	0	0	0	0	0.747194479224844	0.687841383795697	0.823422806762709	0.647353967071988	0.717541797455452	-0.146168138	-0.383922297	0.160633401802675	-0.619277983	-0.328113488	0.167166743195649	-0.344771498	-0.760703001
bio6.asc	0	0	0	0	0	0	0	0	0	0	0	0	0	0	0	0	0	0	0	0.471627572308446	0.852278691661277	0.90897913691593	0.978904034181789	-0.523291794	-0.663890421	-0.229923464	-0.265564565	-0.624552868	-0.224541207	-0.63325488	-0.675372632
bio7.asc	0	0	0	0	0	0	0	0	0	0	0	0	0	0	0	0	0	0	0	0	0.845594504328201	0.516527279306578	0.519738034190921	-0.388591559	-0.566971616	0.00761967195985513	-0.426224606	-0.543563792	0.00674663883987025	-0.554015423	-0.426048893
bio8.asc	0	0	0	0	0	0	0	0	0	0	0	0	0	0	0	0	0	0	0	0	0	0.822024009364787	0.869345119257543	-0.537828349	-0.700884023	-0.175372069	-0.359834461	-0.667119753	-0.17432086	-0.672669115	-0.611525677
bio9.asc	0	0	0	0	0	0	0	0	0	0	0	0	0	0	0	0	0	0	0	0	0	0	0.939679921840642	-0.661012375	-0.746510294	-0.389361133	-0.115470729	-0.719960462	-0.379648307	-0.722258988	-0.655372749
bio11.asc	0	0	0	0	0	0	0	0	0	0	0	0	0	0	0	0	0	0	0	0	0	0	0	-0.604745838	-0.709981382	-0.331228949	-0.155225651	-0.67405771	-0.32977061	-0.678556515	-0.663211121
bio12.asc	0	0	0	0	0	0	0	0	0	0	0	0	0	0	0	0	0	0	0	0	0	0	0	0	0.925931088187447	0.78192921668466	-0.30095217	0.944863594701373	0.775532673436545	0.92973110759706	0.27795049473916
bio13.asc	0	0	0	0	0	0	0	0	0	0	0	0	0	0	0	0	0	0	0	0	0	0	0	0	0	0.52952517309585	0.0411148482096832	0.993795616398721	0.516902900593897	0.994526036241193	0.468979920968973
bio14.asc	0	0	0	0	0	0	0	0	0	0	0	0	0	0	0	0	0	0	0	0	0	0	0	0	0	0	-0.675795399	0.557765516891762	0.993237212483242	0.517987866471146	0.00845655132188858
bio15.asc	0	0	0	0	0	0	0	0	0	0	0	0	0	0	0	0	0	0	0	0	0	0	0	0	0	0	0	-0.004814977	-0.696806326	0.0275821139772876	0.39688680051726
bio16.asc	0	0	0	0	0	0	0	0	0	0	0	0	0	0	0	0	0	0	0	0	0	0	0	0	0	0	0	0	0.545052527742489	0.997934622933934	0.4287422563709
bio17.asc	0	0	0	0	0	0	0	0	0	0	0	0	0	0	0	0	0	0	0	0	0	0	0	0	0	0	0	0	0	0.504790484792903	-0.002988486
bio18.asc	0	0	0	0	0	0	0	0	0	0	0	0	0	0	0	0	0	0	0	0	0	0	0	0	0	0	0	0	0	0	0.440044090159421
wind.asc	0	0	0	0	0	0	0	0	0	0	0	0	0	0	0	0	0	0	0	0	0	0	0	0	0	0	0	0	0	0	0
