# Supplementary material for: Multiscale environmental drivers of human brucellosis transmission in Xinjiang: A spatiotemporal analysis integrating GAM and MaxEnt modeling (2015–2023)
Source: PLoS Negl Trop Dis. 2025 Aug 26;19(8):e0013463. doi: 10.1371/journal.pntd.0013463 (PMC12380332; doi:10.1371/journal.pntd.0013463)
Supplement: S2 Data — (CSV) [file pntd.0013463.s002.csv]

Species	#Training samples	Regularized training gain	Unregularized training gain	Iterations	Training AUC	#Test samples	Test gain	Test AUC	AUC Standard Deviation	#Background points	BIO11 contribution	BIO15 contribution	BIO17 contribution	BIO2 contribution	BIO7 contribution	GDP contribution	NDVI contribution	POP contribution	SCARD contribution	VAPR contribution	WIND contribution	BIO11 permutation importance	BIO15 permutation importance	BIO17 permutation importance	BIO2 permutation importance	BIO7 permutation importance	GDP permutation importance	NDVI permutation importance	POP permutation importance	SCARD permutation importance	VAPR permutation importance	WIND permutation importance	Training gain without BIO11	Training gain without BIO15	Training gain without BIO17	Training gain without BIO2	Training gain without BIO7	Training gain without GDP	Training gain without NDVI	Training gain without POP	Training gain without SCARD	Training gain without VAPR	Training gain without WIND	Training gain with only BIO11	Training gain with only BIO15	Training gain with only BIO17	Training gain with only BIO2	Training gain with only BIO7	Training gain with only GDP
Brucellosis_0	78	3.2364	3.5464	500	0.99	26	3.1562	0.9831	0.0045	10078	0.6423	0.3396	0.3554	0.5614	0.3408	4.4154	15.9139	75.7506	0.4084	1.1096	0.1625	14.3668	5.2142	0.9569	5.635	0.865	0.5974	21.7831	41.0542	1.6975	5.7692	2.0606	3.2115	3.1948	3.227	3.1906	3.233	3.2024	2.876	3.0962	3.2283	3.148	3.2221	0.3923	0.6683	0.4724	0.39	0.2621	2.1332
Brucellosis_1	78	2.9587	3.2497	500	0.981	26	2.6695	0.9706	0.0082	10078	0.0685	0.6531	0.1595	2.6928	1.1282	6.0993	20.2184	68.0542	0.1474	0.772	0.0064	0.6973	2.2041	0.9089	3.8363	2.8366	0.8829	20.2187	65.5267	0.6031	2.2856	0	2.9568	2.936	2.9521	2.9201	2.9322	2.9211	2.529	2.714	2.9509	2.9361	2.9572	0.3784	0.6052	0.423	0.4073	0.2231	1.7725
Brucellosis_2	78	3.2867	3.5491	500	0.9897	26	3.0985	0.976	0.01	10078	1.0925	0.3363	0.1667	0.5271	0.069	0.311	20.1696	75.4018	0.3892	1.3999	0.1371	23.3887	0.8652	1.1818	3.228	0.0055	0.2181	34.8212	33.1736	0.877	2.1619	0.0789	3.245	3.2756	3.2806	3.2599	3.2852	3.2703	2.7779	3.1108	3.2849	3.2523	3.2861	0.332	0.5796	0.477	0.3343	0.2113	2.113
Brucellosis_3	78	3.0846	3.4082	500	0.9853	26	2.917	0.9793	0.0051	10078	0.3642	0.8635	0.3525	1.5025	1.0868	20.3524	21.1972	53.4433	0.0845	0.7154	0.0377	0.7018	1.9448	2.6133	7.0791	5.4415	0.2492	38.5834	38.4236	1.8135	3.1497	0	3.0795	3.0716	3.0731	3.0463	3.0541	3.055	2.6083	2.9304	3.0815	3.0474	3.0851	0.3706	0.6021	0.4336	0.4578	0.1843	2.0469
Brucellosis_4	78	2.8671	3.2734	500	0.9839	26	2.776	0.9761	0.0058	10078	0.2736	0.6088	1.578	0.0938	0.8526	2.6315	23.6952	67.569	1.0086	1.4496	0.2393	4.8954	1.8966	3.4578	0.7913	4.7583	1.3145	39.9417	29.9118	0.0729	10.907	2.0526	2.8529	2.8477	2.8199	2.8588	2.8227	2.8279	2.3796	2.7078	2.8675	2.7857	2.8439	0.3052	0.5562	0.3331	0.2079	0.1998	1.6624
Brucellosis_5	78	3.023	3.4372	500	0.9891	26	3.2873	0.9837	0.0065	10078	2.0106	0.8775	0.7643	1.2826	1.5447	0.7508	18.7555	71.3256	0.1924	2.2917	0.2043	16.5103	0.9274	2.6693	3.8506	1.6397	0.5507	16.9689	51.6347	0	5.0921	0.1563	2.9607	3.0079	2.9995	2.9681	2.994	3.0043	2.604	2.804	3.0229	2.9728	3.0166	0.3109	0.4425	0.3766	0.4163	0.25	1.7844
Brucellosis_6	78	2.9729	3.3656	500	0.9874	26	2.9951	0.9804	0.0065	10078	0.5082	0.0829	0.4733	0.7415	1.0792	0.6585	24.0639	69.4482	0.4228	1.8867	0.6349	0.7082	0.6628	1.0843	3.2195	2.9907	0.686	37.9982	48.0003	2.0503	2.5093	0.0904	2.958	2.9645	2.9587	2.9436	2.9499	2.9484	2.4295	2.7534	2.9605	2.9081	2.9702	0.3387	0.5783	0.3891	0.3942	0.2	1.7631
Brucellosis_7	78	3.2498	3.644	500	0.9898	26	3.2193	0.9829	0.0053	10078	0.1094	0.3159	0.2837	2.3961	0.4472	0.9434	17.2392	75.9438	0.2188	1.9562	0.1463	0.2048	2.2612	0.7449	1.7752	0.6101	0.7727	11.808	78.9038	0.459	2.4603	0	3.2478	3.2187	3.2365	3.2277	3.2334	3.2102	2.8476	2.7483	3.2371	3.1991	3.2505	0.3521	0.6816	0.4622	0.4585	0.1527	1.8665
Brucellosis_8	78	3.0953	3.3965	500	0.9874	26	2.9042	0.9811	0.0041	10078	0.0099	0.1604	0.5732	0.4883	0.9467	1.2627	21.9052	72.3341	0.3685	1.715	0.2361	0.0028	0.3685	1.8592	1.6402	3.9495	0.1106	32.2944	48.1282	2.744	5.9657	2.9369	3.0983	3.0957	3.0804	3.0744	3.06	3.0776	2.5489	2.8924	3.0623	3.0186	3.0677	0.3031	0.4184	0.3823	0.2904	0.2481	1.8682
Brucellosis_9	78	2.9821	3.2926	500	0.984	26	2.9267	0.9799	0.0061	10078	0.4901	0.105	0.2725	1.5358	0.7346	6.2861	21.2743	68.3187	0.1228	0.7819	0.0782	9.3751	0.1616	1.9665	11.6815	3.1348	0.4656	49.8257	15.8963	0.8488	4.723	1.9212	2.9639	2.9787	2.9743	2.9287	2.9713	2.9628	2.4221	2.8618	2.9777	2.9417	2.972	0.2967	0.4441	0.415	0.4372	0.1956	1.8347
											0.571806796	0.282576517	0.400774554	0.816581147	0.414183256	5.743428256	2.466486519	6.254223846	0.254496629	0.526486649	0.166593654	7.983837872	1.396496718	0.876250057	3.041036015	1.722391748	0.339759568	11.48999185	17.04974582	0.866296204	2.559802737	1.103232626
											0.602737286	0.297861802	0.422453473	0.860752106	0.436587486	6.054104955	2.599905072	6.592530784	0.268263002	0.554965657	0.17560513	8.415704049	1.472036792	0.92364866	3.205533418	1.815560316
Brucellosis (average)	78	3.0757	3.4163	500	0.9868	26	2.995	0.9793	0.0062	10078	0.5569	0.4343	0.4979	1.1822	0.823	4.3711	20.4432	69.7589	0.3363	1.4078	0.1883	7.0851	1.6506	1.7443	4.2737	2.6232	0.5848	30.4243	45.0653	1.1166	4.5024	0.9297	3.0574	3.0591	3.0602	3.0418	3.0536	3.048	2.6023	2.8619	3.0674	3.021	3.0671	0.338	0.5576	0.4164	0.3794	0.2127	1.8845
[truncated: 117 more columns]
